# Supplementary material for: Response Surface Modeling and Optimization of the Extraction of Phenolic Antioxidants from Olive Mill Pomace
Source: Molecules. 2022 Dec 6;27(23):8620. doi: 10.3390/molecules27238620 (PMC9741320; doi:10.3390/molecules27238620)
Supplement: Supplementary file 1 [file molecules-27-08620-s001.zip]

Archive with 1 entries (1 files):
- molecules-2056978-supplementary.pdf
